# Supplementary material for: The Association between Widowhood and Cognitive Function among Chinese Elderly People: Do Gender and Widowhood Duration Make a Difference?
Source: Healthcare (Basel). 2021 Aug 4;9(8):991. doi: 10.3390/healthcare9080991 (PMC8392527; doi:10.3390/healthcare9080991)
Supplement: Supplementary file 1 [file healthcare-09-00991-s001.zip]

Archive with 1 entries (1 files):
- healthcare-1296570-supplementary.pdf
